# Supplementary material for: Protective efficacy of malaria case management for preventing malaria mortality in children: a systematic review for the Lives Saved Tool
Source: BMC Public Health. 2011 Apr 13;11(Suppl 3):S14. doi: 10.1186/1471-2458-11-S3-S14 (PMC3231887; doi:10.1186/1471-2458-11-S3-S14)
Supplement: Additional file 1 — Web appendix reporting the characteristics of observational studies of case fatality rates in children hospitalized for malaria, broken into subgroups where multiple levels of severity or quality of care were reported [file 1471-2458-11-S3-S14-S1.xlsx]

## Sheet: Sheet1
Additional file 1: Web appendix reporting the characteristics of observational studies of case fatality rates in children hospitalized for malaria, broken into subgroups where multiple levels of severity or quality of care were reported
	Year	Calculated CFR	Degree of Severity	Quality of Care	Age of Children	Deaths	Sample Size	Country	Urban or Rural	Treatment
Assimadi **	1998	0.189435	high	high	0-14 years	104	549	Togo	urban	IV quinine
Bassat **	2008	0.0563636	high	high	0-14 years	62	1100	Mozambique	rural	IV quinine
Biai	2007	0.0253165	moderate	high	3mo-5yr	8	316	GB	urban	IV quinine
Biai	2007	0.0699088	moderate	moderate	3mo-5yr	23	329	GB	urban	IV quinine
Campbell **	2004	0.128676	high	moderate	0-14 years	35	272	Mali	urban	not reported
Greenberg**	1989	0.210615	high	moderate	children	500	2374	DRC	urban	IV quinine
Idro	2004	0.0293367	moderate	high	0-12 years	23	784	Uganda	urban	IV quinine
Issifou - Lambarene*	2007	0.00965406	all	high	1mo-10yrs	12	1243	Gabon	rural	IV quinine
Issifou - Lambarene	2007	0.00454545	moderate	high	1mo-10yrs	3	660	Gabon	rural	IV quinine
Issifou - Lambarene**	2007	0.0234987	high	high	1mo-10yrs	9	383	Gabon	rural	IV quinine
Issifou - Libreville*	2007	0.0528523	all	moderate	1mo-10yrs	63	1192	Gabon	urban	IV quinine
Issifou - Libreville	2007	0.0158983	moderate	moderate	1mo-10yrs	10	629	Gabon	urban	IV quinine
Issifou - Libreville**	2007	0.0941385	high	moderate	1mo-10yrs	53	563	Gabon	urban	IV quinine
Marsh*	1995	0.0540541	all	moderate	children	64	1184	Kenya	rural	per physician
Marsh	1995	0.0113438	moderate	high	children	13	1146	Kenya	rural	per physician
Marsh **	1995	0.0730659	high	high	children	51	698	Kenya	rural	IV quinine
Mockenhaupt **	2004	0.110345	high	moderate	6mo-9yr	32	290	Ghana	rural	oral/NG artesunate
Oduro	2007	0.0345622	moderate	moderate	6-59 mo	30	868	Ghana	rural	IV quinine
Ranque	2008	0.158242	NR	low-mod	children	72	455	Mali	urban	per physician
Reyburn	2005	0.0700605	moderate	moderate	all ages	139	1984	Tanzania	both	per physician
Schellenberg*	1999	0.0296053	all	moderate	0-14	72	2432	Tanzania	rural	per physician
Waller **	1995	0.15	high	moderate	children	27	180	Gambia	urban	IV CQ/quinine/AS
Winkler **	2008	0.122807	high	moderate	6mo-10yr	7	57	Tanzania	urban	IV quinine
Zucker	1996	0.0952381	all	low	< 5 years	40	420	Kenya	rural	per physician
Zucker - 1991	2003	0.0985011	all	low	< 5 years	46	467	Kenya	rural	per physician
Zucker - 1992	2003	0.0503145	all	low - mod	< 5 years	16	318	Kenya	rural	per physician
Zucker - 1993*	2003	0.0326531	all	moderate	< 5 years	8	245	Kenya	rural	per physician
Zucker - 1994*	2003	0.027833	all	mod-high	< 5 years	14	503	Kenya	rural	per physician
* = Included in estimation for mortality of all children admitted to hospitals for malaria and received moderate to high quality care
** = Included in estimation of children admitted to hospitals with severe malaria who received moderate to good care
Definitions
Degree of severity:	high: inclusion limited to children with stringently defined malaria according to WHO criteria
	moderate: somewhat exclusive definition for inclusion but not according to WHO criteria
	all: all hospitalized children included
